# Supplementary material for: Electrodeposition of CoxNiVyOz Ternary Nanopetals on Bare and rGO-Coated Nickel Foam for High-Performance Supercapacitor Application
Source: Nanomaterials (Basel). 2022 May 31;12(11):1894. doi: 10.3390/nano12111894 (PMC9182510; doi:10.3390/nano12111894)
Supplement: Supplementary file 1 [file nanomaterials-12-01894-s001.zip]

Archive with 1 entries (1 files):
- nanomaterials-1736713-SI.pdf
